# Supplementary material for: Phylogeny, Histology and Inferred Body Size Evolution in a New Rhabdodontid Dinosaur from the Late Cretaceous of Hungary
Source: PLoS One. 2012 Sep 21;7(9):e44318. doi: 10.1371/journal.pone.0044318 (PMC3448614; doi:10.1371/journal.pone.0044318)
Supplement: Supporting Information S2 — Character matrix of Weishampel et al. [1] with four new characters listed in Supporting Information S1. (TXT) [file pone.0044318.s002.txt]

Ancestor 						
0000 0 00000 0 0 00000000 0000000000 000 0 000000 0000000000 0000000000 0000000000 000 0 0 0000
Marginocephalia 				
0000 0 00000 0 0 00000000 0000000000 000 0 000000 0000000000 0000100000 0000000000 000 0 0 0000
Heterodontosauridae 			
0000 0 00100 0 0 10000000 0010000010 000 0 000000 0000010000 0000000000 0000000001 000 0 0 0000
Agilisaurus_multidens 			
0?00 1 0?000 1 1 00000??? 010?201002 001 0 000000 ???0000000 ?000000100 0020000000 000 0 0 0000
Thescelosaurus_neglectus 		
1??0 ? ????? ? 1 11?????? 010??01002 001 1 101011 1010001000 0000100100 0021010010 ?00 0 0 0000
Parksosaurus_warreni 			
1?10 1 ??0?? ? 1 ????0??? 0???2110?2 001 ? ??1011 1010000??? ????10?100 0021101000 ?00 0 0 ?00?
Hypsilophodon_foxii 			
0000 1 00000 0 1 00001000 0000001011 101 1 100001 1010100000 0000000100 0020000000 001 0 0 0000
Gasparinisaura_cincosaltensis 	
0?10 1 ????0 0 ? 0001???? 01??001110 00? ? 1??1?? 100001???? ????1001?? ??20001000 0?? ? 0 ?000
Tenontosaurus_tilletti 			
1111 1 10011 0 1 10011110 1112010010 100 1 111110 1000110000 0110100100 0011010011 100 1 0 0001
Tenontosaurus_dossi 			
1111 ? 10011 0 0 10?1??10 1?11010010 100 1 1?0110 10000?0?0? 01?0100100 0011010011 100 0 0 0001
Dryosaurus_altus 				
0110 0 10110 1 0 100????1 0112211111 100 1 1?0110 000?010000 ?1?0100111 1110110001 111 0 0 ?00?
Dryosaurus_lettowvorbeckii 		
0110 0 10110 1 0 100??011 0112111110 100 1 1?0110 0000010??? ?1?0100111 1110110001 111 0 0 0000
Camptosaurus_dispar 			
1110 0 11110 1 0 10110111 1112210111 100 0 101110 0100011111 1110000111 1111010011 101 1 0 0001
Iguanodon_atherfieldensis 		
1110 1 11110 1 0 11110111 1112210112 100 0 111110 0110011111 1111100111 1111011111 111 1 1 0001
Iguanodon_bernissartensis 		
1110 1 11110 1 0 11110111 1112210112 100 0 111110 0110011111 1111100111 1111011111 111 1 1 0001
Rhabdodon_priscus 				
???? ? ????? ? ? ???????? 1????1101? 111 1 1??11? ??101????? ????0??100 ?011110001 1?? 1 ? ?000
Zalmoxes_robustus 				
1011 ? 00001 1 0 10010101 1112011010 111 1 1??11? ??0?1????? ????011001 10?1110011 1?? 1 ? 1011
Zalmoxes_shqiperorum 			
???? ? ????? ? 1 ???????? 111??????0 111 1 1??1?? 1001?????? ????011001 1121110?11 1?? ? ? 0011
Mochlodon_vorosi				
???? ? ????? ? ? ??01???? 111??11010 111 1 1??1?? ??01?1???? ?????????? ???01?000? ??? ? ? 1101
