# Supplementary material for: Phylogeny, Histology and Inferred Body Size Evolution in a New Rhabdodontid Dinosaur from the Late Cretaceous of Hungary
Source: PLoS One. 2012 Sep 21;7(9):e44318. doi: 10.1371/journal.pone.0044318 (PMC3448614; doi:10.1371/journal.pone.0044318)
Supplement: Supporting Information S4 — Character matrix of Han et al. [39] with seven new characters (two of them were also included in the first analysis described above, these are characters 232, 233). (TXT) [file pone.0044318.s004.txt]

xread

234 58

Euparkeria_capensis     		0000??000000000?00000000000000????000?0000000000000000000000000100000??000000100000000?0000??????0000000000000002000000?00?10010000001000100000000?100011000?00???0?10000000??201000000000000?000???0000?00000000000000000?1?000?0002?000?

Marasuchus_liloensis    		0?0?????????????????????????????????????????????????????????????????????????????00?0????????????????????????????????????????????????010?0?00000?0????????000????????10000010??200000000000000?000???0001010000000101001000?0?000?000???00?

Herrerasaurus           		0000??000000000?11010010000000????000?0000000010000000000000000100000??000000100?000?0?0000??????0000000000000002000000?00?10010000000020100000000????1110001101001100000000?0100000010000000?000???0001010000000000000000?00001?0002?0??0

Pisanosaurus_mertii     		0?0???????????????????????1???????????????????????????????????????????????????????????????????????000?10?000000????1??0?00??00?11110??0???????????????????????????????????????????????????????0???????????????0?0?0????0???0001??00020????

Abrictosaurus_consors   		0000??10011??011000?100??0100100000?0??????????????????0?????????????????????????????????011000?1000011000?00?0030011?0?0??001?11110????????0????????0?10000?10??01?01000000?11?100??????????????????0?2?200??1???010110???0001?11??200???

NHMUKRUA	        		0??0??1?0??1?01100??100?00100???????0?0??00?00???????????????????000??????0??????????????0???????0000?????????0030111?0?0??011111110??????????????????????????????????????????????????????????????????????????????????????????1??????0????

Echinodon_becklesii     		0??0????0??1????0????????01???????????????????????????????????????????????????????????????1??????0000??0????0??0[3 4]??1100?00?00?011110????????????????????????????????????????????????????????????????????????????????????????????????00????

Fruitadens_haagarorum   		0??0??1?0??1??11?????0??001??????????????????????????????????????????????????????????????????????0000??0???????03101100?00?011011110??0???3??????????????0001????????????????????????????????????????002120000111?????????????0111100???0?

Heterodontosaurus_tucki 		0000??1101111011000110010010010000000?00100100?0000001000000000200000??000000000000000?00011000?10000110000001003011111011[0 1]111111011?001?03?00000010?01100001101001101000000?111100000000?110?00100010021200001??0010110100000111110100000

Lycorhinus_angustidens  		0????????????011????100??010???????????????????????????????????????????????????????????????????????????????????????11?0?0??0??111110??????????????????????????????????????????????????????????????????????????????????????????1?????10???? 

Eocursor_parvus         		0?0??????????????????????????????????????????????????????????????0000?????????????00?????????????10000100010000????11?0??0?00?01?110??0?0?2??????????0010000??01?01?01?00000?1110000000100110?00100010020200001???0?????1??0000000?1?00?0?

Lesothosaurus_diagnosticus 		0000??100011000?000?10000010110000000?0000000010000001000000000000000??0000000000000?0?00010000001000010001000000101100?00?000011110000?0?20?????????00101000000?00001000000?0100000000100110?0010001002020000111001?110100000100001300000

Stormbergia_dangershoeki 		0???????????????????????????????????????????????????????????????????????????????????????????????????????????????????????????????????0?0?0120000??????0010??0????????01000000?0100000000[0 1]11110?0010001002020000111?01?1101??000??0001???0??

Scutellosaurus_lawleri  		0?00????0?11????00????????10???????10?00000000100??????0??0????1100??????????????????????1????????0000????1?0?000?01100?00?0?00111100?01012??0?1???????1?000?00??00001000000??1?0??0000000110?0010??10020200001???0????01??11000000130?00? 

Emausaurus_ernstii 			00?0???000?1000?000?10000010010100010?0000000010000001000?00000?00000??0000????00?00?????1?0?????1100010001000001101100?00?000011110?????????????????????????01????????????????????????????????????????????????????????0???11?0?????30????

Scelidosaurus_harrisonii 		0000??100???0?0????010100010011?2?010?0000100010000001000000000100000??000000?001001?10001?0?????1100010101000101101100?00?0000111100000022000000010?0010000????????01001000?0000000000001110?01100010020210001110000111100111100001300000

Stegosauria 				0000??1000110[0 1]0?000010000010011?2?010?0000000000000011000110000100000??0000[0 1]0100100001?000100000011001100000000[0 1]?101100?00?000011110110[0 2]0[0 2]2000100010?0011000?010100001111000?0000000002001110?0[0 1]1010110??01000111?121111[0 1]0011000?001300000

Ankylosauria 				0000??100011000?000011?00010011?2??10?00001100000000?1?10010000101?10??100000?00100001100110000?1110001010000010?101100?00?00001111011000?[1 2]000000010100?1000?010100011111000?000000100[0 2]001111[0 1]111000110??01000111?121111100111[0 1]0?0?1?00000

Agilisaurus_louderbacki 		0000??100011000?00011000?010?10111000?00000000000000?1000100000100000??000010?00000??0?00010?00001000110100000001101100?00?0200111100101012000000010?1010100????????01000000?0100010000110110?00101010020200001110010110100000100001300000

Hexinlusaurus_multidens 		0?00???0??????????011000??10?10000100?00000000000000?1000?00000?00000??00001?????????????0???????1000110????000????1101000?0?00111100101012000000010?10100000000000001000000?1101010000011110?00111110020200001111010110100000000001300000

Othnieliosaurus_consors 		0??????????????????????????????????????????????????????????????????????????????????????????????????00???????0?0????1110?00?0???1?1?0??0?013?000?011010010000????????01000000?1111110000011110?001111101312000011110101101?0000?00001???00?

Anabisetia_saldiviai 			0?????????????????????????1???????????????????????????????????????????????????????????????????????0101????????0????11?110??????111???????????????????00100100000??0001100000?1111110001011110?0010111013120101111?01?1101?0000?00?0????000

Gasparinisaura_cincosaltensis 		000???????????10????1010??10010000100?0000000000000?01100?000?0??00?0??000000000?????????0????????0001101100010????111111??000?111100?0???3100??1?10???00?00????????01000010?1111110000011110?00111110131200001111020110110000?000011?000?

Hypsilophodon_foxii 			0000??1001110110000110010010010000100?0000000000000011000000111010000??000010000000100?00011100001000110110001001101111[0 1]0100000111100101013100000110100100000000000001000000?1211110000011110?00111110131200001111000110110000100001200000

Orodromeus_makelai 			0000??100011?10?000110101010010000000?0010000000010011000000000010000??0000100000000?????01???0?01000110110000001101100?00?00001111001010131000?0?1010010?000000000001000000?1211110000011110?001111101312000[0 1]11110001101?000010001??00000

Parksosaurus_warreni 			000????0??????10???01010??10010?0?100?0000001?00?000?1100?000?00?0000????00???????0??????0????????000110???0010????111?100?000011110????023?00?0111?10000000????????01000000????1??000001111??001111101312100?1???0001101100001?00013000??

Thescelosaurus_neglectus 		0000??1001110110000?10101010010010100?0000000000010011000?00?11000000??0000?00100001?????011100101000110112000000101101101000001111001010231001?0110000100000000000001000010?1111011000011110?00111110131210001111000110110000100001300000

Yandusaurus_hongheensis 		0???????????????????100000100??????00?0000000000??????????0??????????????????????????????0?????????????????????????111?10??0???11110??0?0????????????0010?00???????????????????????????????????????????????000?????????0??????10???????00?

Zephyrosaurus_schaffi 			0??0??1?01110?10000?10??1010?10100?00?00100000?0?100??0??100???010000??00?0100000001?????0?????????????????????0110111?100?00?011110??????????????????????????????????????????????????????????????????????????????????????????1???????????

Tenontosaurus_tilleti 			0000??11110100??001010100110010000100?0000000000100011100000111000000??0000101100001?0?0001101000101011111200001???211100101000111100012023100110010100000000000110001000010?1111110001011111000101111131211111111000110110000100001100000

Tenontosaurus_dossi 			0000???111010010001010100110010000100?0000000000100011100000111000000??000010110??0??0?0?011010001010111???00000???21110010100011110?0120?3?00110?1010000000000???0001000010?1111110001011110?0010111?13121111111?000110110000100001100000

Talenkauen_santacrucensis 		0?00??101??1?010000?10???0100????????????????????????????????????????????????????????????01110?10100011?????0?001???1??10???0??11110?00102????????10?0010010????????01000010?1111?1???????11??0010111?1312????111?000?101?0000??00?????00?

Rhabdodon_priscus 			0?????????????????????????????????????????????????????????????????????????????????????????1????????1???????????????211110101000111?0?????23???????????010????????????10???0?????????1?1?1?1???00101???1???01??1????????01??0001??0?101?0??

Mochlodon_suessi 			0????????????????????????????????????????????????????????????????0?0??????????????????????1??????1010111????0?0????21?11010100?111???????????????????????????????????????????????????????????????????0???2??????????????????????????011???

Mochlodon_vorosi 			0????????????????????????????????????????????0???????????000???2??????????????????????????1??????10101111??????????21111010100011110??????3???????????????01?????????????????????????????????????????0131?0???1???????????????100??1011111

Zalmoxes_robustus 			0000??10010110??010?101000100??????00?00000?0001100?111000000??200000??0000101000?01?????01100010101011111000001???21111010100011110?11?0?3?001?0?????000?01????????01011000??11101?110001???????????11312111?111???????1??000100001010?11

Zalmoxes_shqiperorum 			0?0????????????????????????????????00?0000????01100?1110?0000??200000??0000????00?01?????011000??1010111110?000????21111?10100011110????0?3?00????????101?01????????01011000??11101?1110011?????1111?1131211??111???????1??00010000101011?

Dryosauridae 				0000??11110110??001010100110110001000?000000000100001110000011?000000??000010110000100?0001101010100011110000001???21110110100011110?11101310010001010000000????????01000010?1111111011011110?00101110131201111111020110100000100001200000

Ankylopollexia 				0000??11110100??001010100110010000000?0000000001000011100000[0 1]10000000??000010110000200?0001101010101011111000101???21110110100011111011[1 2]02[2 3]?00100010[1 2]00[0 1]000000001100010000[0 1]0?11111110110111110001011111[2 3]1211111110000110102000100001?00000

Micropachycephalosaurus_hongtuyanensis 	0?????????????????????????????????????????????????????????00???2???????????????????????????????????????????????????11?0????0???111?0????????????0???????????????????01?000??????1?1??????????????????0131?0?0?????????????????0???????????

Stenopelix_valdensis 			0?????????????????????????????????????????????????????????????????????????????????????????????????????????????????????????????????????????3?00??0???????1???????????01001100?1111010200001111?00121?10131?????1???000110100000???001??????

Wannanosaurus_yansiensis 		0????????????????????????????11????00?000101000000???????????????0001001101??????????????0???????00001001000000????11?0??0?0???11110??0??????????????????111?????????1?111??????1????????????????????0????01??1???????????????0001?0100???

Goyocephale_lattimorei 			0??0???001???01100001?????10?11?1??00?0001?10??????1????????????0000100111110?????1?1??0?0???????00001?010?0100031111?[0 1][0 1]00?01??111?00???1?2?????????2????111????????0101110101211?????????????????????????????1??1?????011100010????300?00

Homalocephale_calathocercos 		0??0????????????????11????10?11?1??00?000111000000?11100000000000001100111110?000110?0??10???????????????????0?????11?110??0???11110????1?3111??0???2???????????????010111011121111110000111111013111013110?0?11?10?????1110001?010???????

Pachycephalosauridae 			0000??100111001[0 1]000011???010011?1??00?000111000000?111000000000001?1100111110?[0 1]0011010?[0 1]10???????0000100100010003[0 1][0 1]11?[0 1][0 1]00?0[1 2]?0[0 1]1110????1?3?11??0???20110111????????0101110111211111100001???????????013110?0???????????1110001001?1200000

Chaoyangosaurus_youngi 			01?1001?00?0?000110?1????011???????2100001????000????1000?000002???????????????0??0??0?0?011101?01000110100110004101110?00?000011110??0????????????????1??????????????????????????????????????????????????????????????????????1?????100???

Psittacosauridae 			01110011001000??11001???0011010100?21010000000100000110000000002000010100000[0 1]000000010?10011[0 1]00001001111[0 1][0 1]000001???11111110000011110010[0 1]003100?0001110[0 1]100000000000001000000??211[0 1]10000001111100121010[0 1]31201001110000110100000100001100000

Liaoceratops_yanzigouensis 		00?111110010001000011000?0110?????0211100010110000101100000100020010111000001?010001?0?000110010010011111001100031011111111000011110??????????????????????????????????????????????????????????????????????????????????????????1?????200???

Archaeoceratops_oshimai 		001111100010001000001000?010010100021111011011000010?1011?0100020010111000001?01??01?0???0111011010001111011100031011???1?1000011111????103110??0???????????????????01000000?1211110?0000111110012101?131?????11110001101000001???0?200???

Unnamed_taxon 				0011111000?000101000101000100101000211110010110000101101100100020010111000001?01000[1 2]10?100111011010?01111011000[0 1]41011111111000011111?102?03?00?00011101100000000010001000010?121111000000111110010001013120100111100011[0 1]100000100001200000

Yinlong_downsi 				0111011?0010??0?00011010??10?1000002101001000000000011000?00000200101010110100?00112????00101001010001100101100031011?0?0??000?11110???????????????????????????????001001100?1?110????????111000121010?2120????????????0???000????????0???

Tianyulong 				0000??1101??0011000?1000??10??????00????00????????????0????????2??????????????????????????11?00???010110000?000050?1??0?0??010?10120???????????????????1??00????????????????????????00010?1110??????10?????1001???01???01100000?????0000??

Changchunsaurus_parvus 			0000??1?0011?110000?10???010?10?0??00?00110???100???11000000???0????0??000????000?0000?00011101101010111110000001101101[0 1]00?0000111100101?1??????????1?010?0?????????0????????1?1?1????????????????????131?????1?1?01???01?000010000?20000?

Jeholosaurus_shangyuanensis  		00?0??110011010?00011000??10?10000100?0001000010000011000000111010000??0000100?00?001???00111000010001101000000001011?1100?0000111100001??30000?0?1??1001000????????01000000?1110110000110110??01???10131200001111010??01?0000??0001??0???

Albalophosaurus_yamaguchiorum 		0????????????????????00???0??1010?????0?00????????????????0?????0?????????000?????02?????0???????????110????0?0????111111110???111?0??????????????????????????????????????????????????????????????????????????????????????????1???????????

Haya_griva 				00?0??10001?011011011001001001001010000000001010010011000000111010000??0000100000000?001001110?101000110110000001101101100?00001111001010131000?0?1010010000?00???0?01000000?121100000001?110?001111101312000011?1000??01000000000012?000?

Yueosaurus 				0?????????????????????????????????????????????????????????????????????????????????????????????????????????????????????????????????????0??????00?0?????000?00????????????????????????0?0???110???????10???20???1????????000?000??000???????

Koreanosaurus 				0?????????????????????????????????????????????????????????????????????????????????????????????????????????????????????????????????????0?????????????10010?01????????0???0??????111?0?????????????????0131200011?????????0??000?000?1???10?


;


proc /;
comments 0
;
